# Supplementary material for: Functional and metabolomic analyses of brown adipose tissue during cold-deacclimation reveal rapid N-acetylated amino acid adaptations
Source: iScience. 2026 Feb 25;29(4):115146. doi: 10.1016/j.isci.2026.115146 (PMC12999349; doi:10.1016/j.isci.2026.115146)
Supplement: Data S2. Metabolomics data, related to Figures 3 and 4 [file mmc3.xlsx]

## Sheet: Sheet1
	Cold Acc	Cold Acc	Cold Acc	Cold Acc	Cold Acc	Cold Acc	Cold Acc	Cold Acc	Cold Acc	Cold Acc	Deacc 48h	Deacc 48h	Deacc 48h	Deacc 48h	Deacc 48h	Deacc 48h	Deacc 48h	Deacc 48h	Deacc 48h	Deacc 48h
2,3-BPG	48.635	58.0974	45.639	23.8763	39.0028	34.2643	42.9429	41.903	21.8341	38.5169	15.4444	17.9728	35.8241	16.0762	13.1765	32.0153	19.4036	12.6317	10.5618	19.2129
2,3-Pyridinedicarboxylic acid	0.000343337	0.000348332	0.000308565	0.000190709	0.000264403	0.000350715	0.000248151	0.000372084	0.000412097	0.000149049	0.000388902	0.000294184	0.00022258	0.000365533	0.000447942	0.000411377	0.000272224	0.000373934	0.000187107	0.000357096
Acetoacetate	0.00501974	0.00534396	0.00321486	0.00183294	0.00697681	0.00795356	0.00383592	0.00286026	0.0107731	0.00710807	0.00244111	0.0075222	0.00308553	0.00273768	0.00526179	0.00815548	0.00432391	0.00829644	0.00422031	0.00312638
Acetyl-CoA	0.210573	0.15765	0.0826854	0.113647	0.0768756	0.11184	0.114319	0.203266	0.207722	0.258663	0.162378	0.137335	0.20408	0.249651	0.294014	0.220402	0.345452	0.117878	0.185309	0.2938
Adenine	0.0956371	0.0793925	0.0347657	0.0359729	0.043993	0.0451158	0.0555195	0.0751705	0.0497233	0.0360912	0.0395892	0.0337077	0.0499831	0.0691215	0.0298343	0.0324629	0.0252825	0.0163853	0.0201192	0.0358886
Adenosine	0.0406408	0.405182	1.204	0.556321	0.785847	1.69941	0.96939	0.704434	0.617902	0.867454	0.639706	0.783001	0.692278	1.117	0.479029	0.459896	0.41231	0.260055	0.407198	0.829968
Adenosine 3-5-cyclic monophosphate	0.0954852	0.0867095	0.0795568	0.0700845	0.0684427	0.0834415	0.0835794	0.0755393	0.080882	0.0810434	0.0762149	0.109561	0.0822162	0.0902808	0.0446047	0.0964021	0.064006	0.0473487	0.0535499	0.112317
Adenosine 5-diphosphate	18.8449	5.33523	5.92755	4.37503	3.36749	7.79038	5.53951	6.74075	3.80921	5.32363	7.61029	3.85542	8.6527	5.97516	5.20493	5.68941	4.90269	3.02929	3.38182	7.42659
Adenosine 5-monophosphate	149.988	187.958	147.038	166.008	167.816	196.741	201.688	204.458	182.186	184.868	165.169	154.976	188.16	138.517	100.32	114.509	94.4792	87.0304	86.9093	149.719
Adenosine 5-triphosphate	5.53159	1.39258	1.65992	0.963391	1.45706	2.21407	1.42256	1.71089	0.989408	1.53276	1.7984	1.67877	2.4682	1.94846	1.13252	2.53339	1.47844	0.932285	0.797732	1.88611
Adipic acid	0.0384325	0.0484868	0.0463938	0.0548938	0.0412815	0.0414827	0.0339049	0.0480405	0.0520484	0.04486	0.037058	0.0237951	0.0427925	0.0312212	0.0418558	0.0293362	0.0473651	0.0604433	0.0525663	0.0420015
ADPR	0.0371416	0.0459497	0.0570275	0.0477755	0.0461764	0.0584805	0.0414728	0.0403308	0.0533891	0.0498916	0.0514391	0.0645932	0.0672255	0.0470363	0.0278009	0.0351862	0.0127831	0.0220341	0.0117249	0.0304185
AICAR	0.0863867	0.106226	0.0799455	0.0632351	0.12379	0.0828165	0.062099	0.0475414	0.069251	0.0405079	0.0403045	0.0294341	0.0303173		0.0345053	0.0431631	0.0594077		0.0336777
Alanine/Sarcosine	19.4836	13.0663	11.8598	9.16537	11.1365	14.1077	11.3663	13.7443	10.8497	9.64125	13.8029	12.3032	13.576	10.1811	9.09313	9.15429	7.40909	6.17002	6.63396	8.1315
alpha-Ketoglutaric acid	0.00976666	0.0264626	0.0221437	0.0349844	0.0175394	0.0212282	0.0118304	0.0237235	0.0242525	0.0109854	0.017374		0.0161107		0.0161706	0.00780854	0.020858	0.0369596	0.0304322	0.0221788
Aminoadipic acid	0.225871	0.301842	0.386153	0.288374	0.245525	0.613789	0.484348	0.268146	0.466957	0.217739	0.309234	0.284241	0.309809	0.234895	0.210294	0.256608	0.450748	0.282033	0.252022	0.442956
Arabinose-5-phosphate	0.0361985	0.0113342	0.0142782	0.00703489	0.0176458	0.0175491	0.0200116	0.0111785	0.00712607	0.00957496	0.0546783	0.0894211	0.029256	0.04379	0.0100743	0.0719121	0.0200496	0.0181172	0.0165855	0.0199009
Arginine	0.0915559	0.0639641	0.0578813	0.0513959	0.058718	0.0647424	0.0706916	0.0689988	0.0724248	0.0690571	0.0704484	0.0611529	0.083006	0.0617058	0.0789646	0.0508248	0.0678221	0.061287	0.0592275	0.0570375
Asparagine	0.0402467	0.015457	0.0135138	0.0165471	0.0197131	0.020383	0.0124496	0.0168083	0.0168485	0.0168014	0.0157786	0.0168545	0.0204392	0.0159188	0.0158755	0.0251603	0.0153191	0.0188804	0.0151417	0.0158625
Aspartic Acid	5.67784	8.32044	5.60146	6.79986	6.70596	7.07544	6.94221	6.48029	6.65486	6.55103	5.87162	5.78059	5.60816	5.23007	4.08574	7.28417	6.72753	6.18891	5.12158	7.11185
Beta-Hydroxy Butyric acid	0.185221	0.729879	0.497674	0.488568	0.509343	0.357859	0.248031	0.259043	0.830495	0.539393	0.375968	0.563785	0.294028	0.244806	0.552169	0.610275	0.721031	0.773326	0.83408	0.312612
Carnitine	318.035	623.184	455.161	587.018	600.69	576.232	882.364	837.295	573.052	685.487	454.321	357.246	457.128	376.471	369.217	328.435	214.4	200.549	192.936	296.827
cis-Aconitic acid	0.00123872	0.00333712	0.00279561	0.0106056	0.00257294	0.000925471	0.0010085	0.00307295	0.0023269	0.00206518	0.00244918	0.00100723	0.00126758	0.00100733	0.00241348	0.00077808	0.00337029	0.00958165	0.0065338	0.00533406
Citramalic acid	0.0731942	0.150818	0.0891256	0.0673797	0.0960915	0.0601725	0.126731	0.155273	0.0995975	0.113274	0.0432915	0.0647035	0.0778036	0.130998	0.0968495	0.0708908	0.0887979	0.0871905	0.0779902	0.0639463
Citric acid / Isocitric acid	0.352963	0.742797	0.841177	0.493906	0.54023	0.545444	0.165984	0.289071	0.459184	0.591106	0.303406	0.295374	0.276345	0.241454	0.353587	0.225301	0.244364	0.375586	0.251521	0.237585
Citrulline	0.0534385	0.0222683	0.0156521	0.0286292	0.0263784	0.0344773	0.0296182	0.0304939	0.0335899	0.0350789	0.020207	0.0222725	0.0286515	0.0152255	0.0263349	0.0211394	0.0228754	0.0237493	0.0195333	0.0170673
Coenzyme A	0.309287	0.203725	0.505588	0.363344	0.317447	0.367291	0.465707	0.157306	0.396637	0.673413	0.274064	0.319288	0.524245	0.329422	0.220683	0.7694	0.455806	0.255035	0.102248	0.458753
Creatine	400.836	135.576	127.982	106.364	110.716	117.821	106.9	102.441	99.6301	103.046	220.262	208.439	218.482	177.341	185.651	161.383	117.874	110.274	104.719	159.881
Creatinine	0.0768236	0.0351299	0.0309947	0.0312228	0.0352305	0.0332796	0.0298955	0.0340233	0.0313041	0.0258716	0.0466935	0.0516135	0.0487745	0.0404748	0.044998	0.0414354	0.0476699	0.039347	0.038958	0.04177
Cytidine	0.0262442	0.0305573	0.0247893	0.0251294	0.0278149	0.0254198	0.0280919	0.0230519	0.0228166	0.0373006	0.0417112	0.0276776	0.0454188	0.0278264	0.0251228	0.031158	0.0319184	0.0230505	0.0266654	0.0242989
Cytidine 5-diphosphate	0.498725	0.128212	0.146333	0.0948118	0.129453	0.206719	0.299296	0.186696	0.113178	0.160794	0.130554	0.0939281	0.139455	0.11182	0.0907572	0.125568	0.131695	0.0645228	0.0791941	0.148525
Cytidine 5-monophosphate	0.322057	0.160201	0.387297	0.365967	0.357895	0.122897	0.430602	0.483814	0.409682	0.40383	0.254284	0.218119	0.288477	0.17731	0.194398	0.181271	0.168374	0.223132	0.158239	0.0447954
Cytidine 5-triphosphate	0.0917276	0.0274304	0.0540965	0.00957876	0.0374963	0.0565084	0.0547235	0.042912	0.0280501	0.0405669	0.0259284	0.076947	0.0431029	0.0258374	0.0126581	0.0578085	0.0156699	0.0130955	0.00780786	0.0163289
Deoxyadenosine 5-monophosphate	0.00351509	0.00653547	0.00509475	0.0051392	0.00751568	0.00538427	0.00668887	0.0068635	0.00722785	0.00598491	0.00965436	0.00774047	0.0111174	0.00882278	0.00827396	0.00581847	0.00800042	0.00462732	0.00646228	0.00921919
Deoxycytidine 5-monophosphate	0.007735	0.00949568	0.00750567	0.00796979	0.00788169	0.00754035	0.00731303	0.00791302	0.00707434	0.00693462	0.00873707	0.00913799	0.00820753	0.00928614	0.00577134	0.0067599	0.00453052	0.00473668	0.00472587	0.00722282
Deoxy-ribose	0.00871054	0.00910028	0.00929759	0.00835458	0.00916393	0.0119807	0.0088496	0.00787442	0.00836141	0.00745102	0.00903409	0.0106378	0.00908327	0.017887	0.00739413	0.0116515	0.00886049	0.00852362	0.0074745	0.0116381
Deoxyribose 5-phosphate	0.00205424	0.00254678	0.0016799	0.00108865	0.00168994	0.00185673	0.00188994	0.00236651	0.0017696	0.00211966	0.00197399	0.00135163	0.00114061	0.0019237	0.00183602	0.00145848	0.00273801	0.0024341	0.00162902	0.003061
Deoxythymidine 5-triphosphate	0.00932206	0.00528276	0.00687175	0.00377054	0.00645941	0.00894472	0.00568641	0.00828495	0.00850555	0.00836698	0.00333863	0.00721456	0.00587991	0.00474257	0.00264985	0.0129815	0.00710122	0.00336499	0.00165551	0.00931718
Deoxyuridine	0.0279679	0.0289484	0.0215319	0.0205077	0.0313765	0.0366486	0.0367606	0.0325894	0.0329714	0.0340438	0.0314701	0.0219961	0.0306569	0.0288041	0.0210703	0.0368532	0.0390235	0.0285368	0.0287087	0.038866
Dihydroxyacetone phosphate	0.0401858	0.108383	0.157647	0.130941	0.0910708	0.0537604	0.0246648	0.342831	0.112836	0.0201806	0.397962	0.683673	0.142245	0.258279	0.106208	0.110095	0.155193	0.458082	0.125784	0.160868
Dopamine	0.072533	0.1715	0.0228103	0.0334791	0.180682	0.0235228	0.117242	0.0238369	0.0163356	0.0148643	0.0492467	0.202913	0.0178096	0.200584	0.14306	0.146837	0.0528085	0.0176923		0.0862753
Erythronic acid	0.0870983	0.0973124	0.0743464	0.0560312	0.0751577	0.0734104	0.0738816	0.0746425	0.0619693	0.0652851	0.04456	0.0434226	0.0524722	0.0357534	0.0315917	0.0357154	0.0278585	0.0352437	0.0331919	0.044989
Erythrose 4-phosphate	0.0944797	0.0307125	0.0441565	0.0399957	0.0397918	0.0486566	0.0237062	0.0244096	0.0311544	0.0249482	0.0825259	0.210087	0.0599623	0.102361	0.0220002	0.0827993	0.0163575	0.0253581	0.0159559	0.0344914
Flavin adenine dinucleotide	4.86047	4.94813	4.21652	3.99154	4.69565	5.5215	5.90745	4.53196	4.31707	4.95987	4.67604	4.2013	4.60831	3.28069	3.20402	4.04608	3.82608	2.31981	3.34059	4.67719
Flavin mononucleotide	0	0.00765622	0.00795752	0.00978252	0.0106747	0.00558932	0.000607924	0.00868792	0.00539405		0.00818086		0.00751376		0.00742107	0.00294368	0.00782889	0.013478	0.00890801	0.00882029
Fructose 6-phosphate	1.009	0	0.0897617	0.0076726	0.0227085	0.0729122	0.0338336	0.0229906		0.0565464	0.223541	0.5008	0.10651	0.225724	0.0485353	0.212329	0.0410414	0.056492	0.0268663	0.0698189
Fructose biphosphate	0.186218	0.077431	0.0765501	0.0850387	0.0857576	0.0729744	0.0309433	0.0832553	0.0219139	0.0412466	0.490392	0.502254	0.313918	0.340984	0.0933684	0.241322	0.0715614	0.111741	0.0482992	0.1792
Fumaric acid	1.27298	1.92455	2.08956	1.89099	1.4857	1.86509	1.142	1.19935	1.73719	1.43797	1.89674	2.5118	1.7602	1.78208	1.55933	2.80352	1.2927	0.898442	1.07482	1.06278
gamma-Glu-Cys	0.00295915	0.003314	0.0180368	0.0163814	0.0106568	0.00699083	0.0101986	0.00392775	0.016712	0.0400221	0.0152361	0.0140255	0.013743	0.00872747	0.00933403	0.0107263	0.0143155	0.0174054	0.00579549	0.0118203
Gluconic acid	0.0285259	0.0479192	0.0366925	0.0509746	0.0485415	0.0336392	0.0249024	0.0232191	0.0297764	0.024987	0.03207	0.032416	0.031152	0.0281694	0.0170073	0.0124994	0.00965856	0.00604695	0.00932331	0.00960078
Glucose 6-phosphate	2.0363	0.0305975	0.168231	0.0112754	0.0346347	0.14791	0.0642464	0.060155	0.0215947	0.11542	0.569351	1.06251	0.229839	0.48553	0.108888	0.466447	0.0875322	0.0831408	0.0573102	0.113343
Glucose-1-phosphate	0.0652872		0.00340049			0.00152237				0.00314703	0.0290641	0.141402	0.0164347	0.0613871	0.0049483	0.0396569	0.00220592	0.00281893		0.00399572
Glutamic acid	22.709	20.0566	31.5896	18.1218	16.9442	34.2559	36.9788	27.1812	25.5983	23.8149	13.6483	9.34616	14.8418	7.54672	10.326	12.0987	17.0285	17.3577	15.1541	15.624
Glutamine	112.436	20.1523	19.3809	20.9227	24.8713	34.4107	22.9988	26.4851	26.9054	27.042	21.9158	12.7724	22.4542	14.278	13.9854	20.9512	13.4377	12.4974	15.0349	18.7407
Glutathione (oxidized)	1.95964	2.23742	1.69036	1.73356	2.4733	3.40658	3.28114	2.40844	2.01695	2.58505	1.6959	1.07616	1.22425	1.34848	1.09844	0.893166	1.43129	0.687235	1.41938	1.37164
Glutathione (reduced)	9.13166	12.8076	12.3189	9.80302	9.93707	12.9551	11.8558	11.6039	9.26242	10.5255	7.00141	7.0518	6.04185	4.51939	3.81837	5.32308	5.30714	3.08294	2.99212	5.85861
Glyceric acid	1.9917	1.30021	1.15321	0.801481	1.06767	0.921654	1.40166	1.07494	1.10609	1.19607	0.557661	0.591693	0.62346	0.795821	0.869274	0.626042	0.73725	0.787252	0.610438	0.721623
Guanine	0.0215659	0.0134887	0.00932018	0.007186	0.00464148	0.00984156	0.00978371	0.010323	0.0153926	0.00970986	0.0260823	0.0168793	0.030273	0.0219715	0.017205	0.0215447	0.03097	0.00686537	0.0108518	0.0202571
Guanosine	0.0340437	0.0384064	0.0330946	0.0335535	0.0330304	0.0324864	0.0328828	0.027873	0.0285656	0.0294278	0.0809177	0.0877193	0.0888531	0.0789653	0.0716897	0.0672406	0.0683904	0.0436873	0.0532785	0.0872939
Guanosine 5-diphosphate	1.17041	0.734697	0.556372	0.671541	0.621939	0.649563	0.876523	0.921581	0.554717	0.582612	1.32439	0.649556	1.88171	0.997679	1.36272	1.13745	1.3626	0.733467	0.872256	2.0606
Guanosine 5-triphosphate	0.761934	0.632776	0.723871	0.313794	0.7143	0.587682	0.434395	0.501804	0.415718	0.538899	0.95528	1.68464	1.6627	1.25721	0.650252	1.54248	0.682252	0.284205	0.25044	1.08761
Hexoses	5.18777	4.72666	3.23307	3.08757	3.7156	4.14725	4.96884	4.54517	3.35343	4.09482	12.2796	9.41052	16.0124	9.34258	10.7702	8.88868	9.78725	9.8941	9.6628	10.782
Histidine	0.157107	0.0464	0.0451401	0.0417946	0.048279	0.0497608	0.0470418	0.0409099	0.0548359	0.0564415	0.0477048	0.0422561	0.0717447	0.0486382	0.0408913	0.0763125	0.0509396	0.0502991	0.0485789	0.0480878
Hydroxyglutaric acid	0.452364	0.519909	0.483554	0.374076	0.329553	0.388012	0.557748	0.695402	0.368792	0.428039	0.152781	0.133006	0.150409	0.180998	0.11383	0.193409	0.117965	0.106384	0.0926543	0.0940807
Hypotaurine	0.886547	0.0395669	0.0512083	0.089739	0.0509199	0.0643686	0.030571	0.0280894	0.050193	0.0226493	0.0377567	0.0333698	0.0462214	0.0248529	0.0318333	0.103507	0.0192217	0.0138058	0.0181921	0.00974513
Inosine	0.816242	0.657199	0.457422	0.217407	0.376109	0.392558	1.02997	0.235273	0.273495	0.295462	0.321331	0.529416	0.299862	0.358858	0.210844	0.435451	0.219803	0.178778	0.173877	0.181535
Inosine 5-monophosphate	15.8348	5.7689	6.85703	3.21753	4.18184	7.30092	7.34938	6.74887	4.86298	6.90905	15.7078	7.68482	12.7921	5.43345	22.955	6.43638	25.8166	12.3109	21.0152	12.338
Isoleucine	0.220995	0.539022	0.241733	0.321718	0.403339	0.346885	0.330088	0.391423	0.344364	0.41375	0.512077	0.329283	0.520744	0.383235	0.336005	0.236086	0.307592	0.23939	0.441071	0.243541
Kynurenine	0.340186	0.195206	0.237384	0.240524	0.277347	0.477001	0.334643	0.312996	0.494557	0.324098	0.2425	0.262367	0.274836	0.28376	0.199811	0.283802	0.322182	0.363834	0.46008	0.5061
Lactic acid	70.152	38.3824	38.9501	34.9233	39.4235	58.2729	31.7688	45.2828	30.0504	26.9825	62.0406	82.2947	59.3688	81.0978	21.4978	63.4638	19.1561	13.8691	10.5339	26.0233
Leucine	0.70697	1.30572	1.16396	0.935305	1.12487	1.11655	0.946412	1.03658	0.953958	1.07929	1.15122	0.836971	1.27404	0.904957	0.807772	0.736834	0.805121	0.681531	0.875671	0.776975
Maleic acid	0.100666	0.107131	0.0752855	0.0652508	0.119528	0.0656303	0.0624285	0.0884035	0.0771765	0.0918595	0.0946187	0.0843901	0.0939916	0.0850562	0.12133	0.104242	0.0654799	0.110503	0.0890313	0.0835885
Malic acid	1.17623	1.72157	1.95177	1.31724	1.38301	2.19933	0.875587	0.858372	1.31076	1.17859	2.21819	2.77875	1.53974	1.66044	1.21009	3.54032	1.25228	0.496873	0.946132	1.06565
Malonic acid	0.00747036	0.00516294	0.0041528	0.00218072	0.00670581	0.00413514	0.00380133	0.000462459	0.00545876	0.00142069	0.002294	0.00173107	0.00238171	0.00189449	0.00326449	0.00511758	0.00465754	0.000987072	0.00368511	0.00378102
Methionine	0.472883	0.51272	0.494218	0.456363	0.50681	0.587593	0.498762	0.486444	0.492481	0.349553	0.428637	0.364664	0.466639	0.351866	0.350826	0.376313	0.387584	0.297264	0.288221	0.384656
N-Acetylalanine	0.00547865	0.00896813	0.00681473	0.00703493	0.0056989	0.00695515	0.00469472	0.00765746	0.00635919	0.0082027	0.00714011	0.00577835	0.00827679	0.00828834	0.00390419	0.00479263	0.00489449	0.00355527	0.00394984	0.00447428
N-Acetylaspartate	0.0928404	0.0871213	0.104145	0.0894639	0.142821	0.145672	0.0822618	0.0705786	0.119845	0.0948534	0.0720533	0.0693248	0.116282	0.0492942	0.124574	0.0472633	0.0723674	0.0563693	0.0619039	0.0561524
N-Acetylcysteine	0.0718106	0.0875359	0.336006	0.301975	0.226484	0.217282	0.175918	0.0392965	0.260604	0.233318	0.262986	0.230591	0.488961	0.100062	0.119632	0.31147	0.167694	0.195769	0.0842237	0.133177
N-Acetylglutamic acid	0.329403	0.42736	0.536971	0.620621	0.646486	0.68369	0.626548	0.587893	0.819025	0.540485	0.114916	0.0863577	0.126178	0.0803864	0.110244	0.0361109	0.060422	0.0671565	0.065083	0.0828213
N-Acetylglutamine	0.0124336	0.00351093	0.00258105	0.00417808	0.00434848	0.00398664	0.00359161	0.00330352	0.00467944	0.0053158	0	0	0	0	0	0	0	0	0	0
N-Acetylglycine	0.000974703	0.00284798	0.0017631	0.00188479	0.00271119	0.000915157	0.0011891	0.00151044	0.00134905	0.00289474	0.00257881	0.00165409	0.00316671	0.0017439	0.00214412	0.000645389	0.00137515	0.00220923	0.00272145	0.00253516
N-Acetylleucine	0.001188	0.00115811	0.000968491	0.000840829	0.00113083	0.00154295	0.000851365	0.00123719	0.00079469	0.000554478	0.000736463	0.000624747	0.000715652	0.000567719	0.000546436	0.000628808	0.000260179	0.000334046	0.000423873	0.000404185
N-Acetyllysine	0.00148057	0.000883818	0.000477255	0.000746645	0.000996102	0.00081561	0.00100824	0.000870489	0.000782734	0.00111152	0.00167081	0.00200929	0.00346875	0.00120884	0.00157671	0.00222016	0.00151153	0.00144995	0.00107268	0.00188402
N-Acetylmethionine	0.00812942	0.0114699	0.0091649	0.0104268	0.0133886	0.0123677	0.0107032	0.013177	0.0118056	0.0109941	0.00529182	0.00482634	0.00580342	0.00481469	0.00252428	0.00398355	0.00212188	0.00188574	0.00150075	0.00259441
N-Acetylneuraminic acid	1.31055	0.806	0.855805	0.709944	0.98542	1.05699	1.0181	0.890214	1.1035	1.07385	1.01789	0.893584	0.91315	0.872505	0.894576	1.09025	0.956345	0.998368	0.788604	0.946698
N-Acetylphenylalanine	0.00136058	0.000462726	0.000368361	0.000328967	0.000415746	0.000662775	0.000500903	0.000655456	0.000469685	0.000358476	0.000274096	0.0002526	0.000375363	0.000353459	0.000311249	0.00082822	0.00033707	0.00040306	0.00037951	0.000360113
N-Acetylserine	0.0644309	0.0712117	0.0502992	0.0508394	0.0644484	0.0536994	0.0633216	0.0745264	0.052592	0.0735089	0.0326915	0.0288328	0.0411097	0.0265628	0.0250916	0.0178044	0.0214557	0.013587	0.0158958	0.018639
N-Carbamoyl-DL-aspartic acid	2.979	3.67398	3.81981	3.47362	3.61108	6.03603	5.19856	4.36832	5.4051	3.35662	1.00667	0.935501	1.13325	1.28277	0.847109	0.944143	0.834183	0.898955	0.639354	0.772267
N-Carbamyl-L-glutamic acid	0.079471	0.106958	0.123138	0.109458	0.143383	0.128343	0.19953	0.156843	0.179263	0.121578	0.0842281	0.0557145	0.0734842	0.0337829	0.0386581	0.0250892	0.0717199	0.0593942	0.0460795	0.0471246
N-Formylmethionine	0.00418905	0.00391958	0.00310425	0.00400678	0.00505071	0.00469129	0.00517689	0.00406513	0.00465659	0.0046869	0.0046183	0.00419187	0.00572544	0.00496629	0.00300733	0.0029932	0.00288848	0.00276113	0.00209362	0.00360654
Nicotinamide adenine dinucleotide	32.2214	35.5837	20.6914	28.6232	32.6751	36.8937	39.3511	35.3437	34.5271	34.9836	28.7804	24.4226	32.9072	22.397	22.9017	24.0034	24.0557	18.8024	22.23	31.1153
Nicotinamide riboside	0.000291127	0.000440706	0.000311138	0.000383393	0.000305964	0.000348449	0.000291684	0.000341239	0.000275822	0.000332132	0.000312787	0.00051745	0.000409764	0.000407034	0.000382302	0.000317792	0.000243471	0.000273808	0.000243857	0.00028791
O-Hydroxybenzoic acid	0.755436	0.862293	0.42255	0.698517	0.694641	0.323111	0.81244	0.636021	0.711877	0.423438	0.545808	0.378575	0.885129	0.617314	0.858624	0.97576	0.777247	0.514112	0.88096	0.611602
O-Phosphorylethanolamine	11.617	8.0448	6.71304	4.0866	6.69583	8.52145	7.49575	7.10609	5.60354	7.1057	16.9742	11.2883	14.8273	12.7732	10.6925	17.5068	17.2161	8.43072	13.527	14.2048
Orotic acid	0.00335658	0.00490644	0.00529886	0.00391217	0.00365442	0.00529768	0.00471608	0.00333481	0.00446505	0.00547672	0.00209904	0.00131036	0.00194113	0.00170828	0.00184197	0.000750959	0.000702459	0.00142274	0.000821431	0.000558546
Pantothenic acid	0.417667	0.191997	0.363142	0.479421	0.482925	0.595367	0.60312	0.497156	0.511601	0.426744	0.881607	0.744368	0.917696	1.00058	0.896129	1.03129	1.22482	0.928439	1.18618	1.24449
Phenylalanine	0.828134	0.470059	0.380812	0.367382	0.464311	0.427388	0.406814	0.410552	0.392006	0.362271	0.492476	0.420084	0.575311	0.409132	0.325665	0.575096	0.349202	0.276966	0.317229	0.38363
Phenylpyruvic acid	0.0180407	0.00570712	0.0011877	0.00176482	0.00458711	0.0197113	0.00467833	0.0184599	0.00514052	0.00115734	0.00430964	0.000696919	0.00872394	0.0118518	0.00650375	0.0712518	0.0103231	0.000437692	0.00132262	0.00713127
Phosphoenolpyruvic acid		0.000762815	0.00721564	0.0261596	0.00622757			0.0167694	0.00999747	0.00171461	0.0362033	0.0831068	0.0589947	0.0553722	0.0297485	0.0393991	0.0195587	0.0506895	0.015827	0.041668
Phosphoglyceric acid	0.0026054	0.00724861	0.0275394	0.0792642	0.0201636	0.00582476	0.00159414	0.045067	0.0294105	0.0114435	0.113042	0.193534	0.111199	0.134375	0.0676819	0.0798034	0.0431429	0.124958	0.0370032	0.089701
Proline	0.240828	0.250048	0.367345	0.330926	0.363595	0.372038	0.168989	0.274706	0.325699	0.139999	0.24722	0.0789107	0.190135	0.252689	0.197162	0.200119	0.30428	0.21251	0.195097	0.191709
Pyridoxal	0.169108	0.279268	0.156883	0.207844	0.217413	0.314812	0.241852	0.451833	0.377781	0.212439	0.166575	0.0417264	0.182023	0.084098	0.208703	0.039996	0.1558	0.18921	0.226715	0.265303
Pyridoxal 5 phosphate	3.5963	3.1922	3.05465	1.91961	2.48516	2.91313	2.56918	2.98211	2.00883	2.60213	3.55582	2.77963	2.8591	2.88289	2.38523	2.53693	2.94199	0.710407	1.98039	3.42854
Pyroglutamic acid	0.14811	0.144031	0.0710353	0.0416568	0.121068	0.0572384	0.0933236	0.0794827	0.0801393	0.0717452	0.0667303	0.0403541	0.0625756	0.0423763	0.0451027	0.0657746	0.152966	0.0329793	0.0592479	0.0423297
Pyruvic acid	1.93974	0.74509	0.824723	0.140314	0.683989	0.66415	0.658036	0.397354	0.469113	0.958897	0.562044	1.37287	0.447214	1.31043	0.17106	0.612158	0.10013	0.139375	0.0465876	0.370691
Quinic acid	0.687165	0.678638	0.305563	0.232409	0.414687	0.212354	0.394992	0.642667	0.478101	0.26404	0.245276	0.272127	0.351812	0.586017	0.31672	0.256657	0.163445	0.146465	0.190432	0.267184
Riboflavin	0.0271173	0.0230263	0.0124667	0.0110952	0.0175025	0.0221029	0.0280515	0.0122627	0.0204114	0.0272372	0.0135004	0.0174772	0.013822	0.0171365	0.0159161	0.0100313	0.0114966	0.0106424	0.00968925	0.0111557
Ribose 5-phosphate	0.153151	0.0886681	0.0940627	0.0567867	0.0805881	0.0953317	0.108237	0.0685211	0.096136	0.0747043	0.100153	0.146556	0.0882065	0.103909	0.0601172	0.0995669	0.0615352	0.059396	0.0443894	0.0672299
Ribulose 5-phosphate	0.0887449	0.0556939	0.0877944	0.0894147	0.0776802	0.112958	0.0603257	0.0461247	0.0930937	0.0568756	0.122225	0.207388	0.0929036	0.123945	0.0401449	0.101527	0.040109	0.0307354	0.0364329	0.052747
S-5-Adenosyl-L-homocysteine	0.237817	0.272079	0.213624	0.22665	0.192057	0.223984	0.252826	0.200044	0.25763	0.235514	0.200395	0.141498	0.202733	0.148329	0.218383	0.135536	0.211591	0.197833	0.170681	0.206431
Sedoheptulose-7-phosphate	0.0555065	0.0295965	0.0415331	0.0395308	0.0384248	0.0430499	0.0259119	0.0261981	0.0299103	0.0242784	0.0745295	0.188371	0.0596083	0.0876836	0.0234694	0.0735312	0.0171176	0.0246413	0.0156872	0.0314338
Serine	4.20833	1.15148	1.02501	0.904681	1.30735	1.94952	1.12016	1.37544	1.89311	1.42486	1.33884	0.737397	1.35014	0.836608	0.573207	1.19981	0.845386	0.496617	0.896794	0.431595
Succinic acid	8.62967	14.5493	11.5372	13.1403	13.032	15.848	11.2223	10.4743	13.2677	11.6613	9.47669	8.71577	9.25124	7.25774	7.2276	10.3277	6.23866	5.70189	5.04545	5.38441
Taurine	103.102	119.561	98.6378	104.903	106.405	106.079	112.26	107.011	107.726	100.352	87.5784	73.3468	89.9775	71.5455	71.4303	61.8501	54.4547	49.6421	52.6562	66.5451
Thiamine	0.0282973	0.0291263	0.0267832	0.030052	0.0337102	0.024347	0.0289423	0.0289211	0.0289123	0.0319881	0.0299748	0.0283773	0.0332338	0.0289687	0.0297334	0.0260605	0.027063	0.0286819	0.0274226	0.0276213
Threonine	0.573067	0.550042	0.604173	0.484483	0.627985	0.777392	0.688522	0.627384	0.750226	0.649334	0.648543	0.523097	0.676874	0.51922	0.472235	0.369247	0.602194	0.360052	0.530827	0.474992
Thymidine	0.0305537	0.0267685	0.0250487	0.0242956	0.028288	0.0355999	0.0368363	0.0347365	0.0313709	0.0276373	0.0229998	0.0194158	0.0232717	0.020973	0.0170197	0.02955	0.02773	0.0221835	0.0235257	0.0283263
Thymidine 5-diphosphate	0.0267732	0.0156232	0.0067566	0.0164717	0.0108149	0.0155655	0.0291433	0.0250874	0.0169249	0.0137097	0.00964387	0.00500651	0.0105234	0.00907669	0.0123111	0.021839	0.027768	0.010296	0.0156627	0.0361002
Thymidine 5-monophosphate	0.0298163	0.030425	0.0288722	0.0344825	0.0319612	0.0325449	0.0388791	0.0328984	0.0402078	0.0336115	0.0256452	0.0218609	0.021344	0.0225379	0.0173561	0.029799	0.0209876	0.019537	0.0172908	0.0284406
Thymine	0.00171616	0.0028814	0.0015473	0.000614905	0.00117344	0.00101125	0.00158886	0.00163741	0.000863483	0.000767366	0.00167602	0.0010163	0.00161296	0.000747326	0.00123226	0.002153	0.00204117	0.00230523	0.00165424	0.00224659
trans-4-Hydroxy-L-proline	0.00395565	0.00776451	0.00523444	0.00759058	0.00767464	0.00360087	0.00273714	0.00475116	0.00395011	0.00250628	0.0126659	0.0110868	0.011649	0.00844497	0.0118095	0.00503327	0.00666448	0.00737231	0.0051136	0.00458805
trans-Aconitic acid	0.0543194	0.0501065	0.0375195	0.0501523	0.0441347	0.0584984	0.0716594	0.0637637	0.0541285	0.0499422	0.0334512	0.0327747	0.0474757	0.0336137	0.0229042	0.0211052	0.0313644	0.0383387	0.0244354	0.02269
Tryptophan	1.29781	1.01133	0.883167	0.736468	0.979221	1.28199	1.35094	1.29049	1.10033	1.01835	1.02233	0.930981	1.16408	0.795074	0.856786	1.67692	1.15377	1.14089	1.06406	1.38048
Tyrosine	1.32642	0.678307	0.667079	0.515788	0.665702	0.724536	0.587167	0.707027	0.640032	0.42055	0.629569	0.544472	0.632387	0.522816	0.550262	0.916322	0.453428	0.460348	0.552246	0.534193
UDP-Glucose / UDP-Galactose	0.420916	0.320123	0.458084	0.387373	0.352247	0.531077	0.417277	0.413629	0.247124	0.280899	1.59462	1.82855	1.46276	1.58701	0.749597	1.48031	1.06298	0.367359	0.790353	1.378
UDP-Glucuronic Acid	1.17654	1.66488	1.69388	1.25161	1.34192	1.42426	1.41899	1.37826	1.12546	1.24301	0.843424	0.763946	0.718101	0.621984	0.534863	0.822523	0.535526	0.191453	0.416318	0.676857
Uracil	0.218271	0.298749	0.278677	0.204659	0.27966	0.182529	0.21129	0.220697	0.163254	0.193304	0.311791	0.151796	0.344639	0.125538	0.240274	0.211853	0.28584	0.321074	0.240277	0.211327
Uric acid	2.94379	3.07748	2.67425	1.87345	2.54419	3.16863	2.66402	2.58608	1.98189	2.48748	4.33487	3.36818	3.58421	3.15607	2.21378	3.43565	2.42536	1.34461	1.85302	2.71252
Uridine	0.457441	0.591807	0.552131	0.582043	0.566856	0.567302	0.556317	0.51861	0.501474	0.473114	0.640274	0.59574	0.725353	0.595092	0.430726	0.53959	0.471462	0.402268	0.391025	0.471219
Uridine 5-diphosphate	0.673275	0.292769	0.380264	0.199606	0.246319	0.594953	0.476741	0.492083	0.248116	0.262322	0.709567	0.520954	0.854514	0.68164	0.457942	0.803809	0.648858	0.171218	0.369014	0.889544
Uridine 5-monophosphate	5.16622	6.95367	6.69575	7.45672	6.78743	7.33615	7.00244	7.57343	6.89916	6.62772	8.43238	7.44932	10.1919	7.00679	6.65872	6.6084	7.4044	5.64386	5.93373	8.56205
Uridine 5-triphosphate	1.09656	0.410865	0.58968	0.348205	0.441937	1.03246	0.514629	0.652723	0.278099	0.438196	1.13535	0.787479	1.34585	1.01011	0.526248	1.48161	1.03808	0.297115	0.415747	1.02613
Valine	0.914515	1.26996	1.34225	0.675412	0.993615	1.42138	1.02313	0.94106	0.757388	0.880047	1.26398	0.783016	1.16842	0.703955	0.645618	0.661628	0.76471	0.38012	0.791402	0.71931
Xanthine	86.7337	84.9461	93.5011	63.3596	68.0306	113.867	84.6628	77.8769	78.6477	57.8489	81.6606	77.5226	54.3791	40.92	38.4461	91.3776	50.9526	69.6544	34.9446	40.9656
Xanthosine	1.82352	1.82701	2.13837	1.46861	1.44529	2.63265	2.38276	2.10737	1.61823	1.642	2.98347	2.59272	1.79216	1.96715	1.7056	4.81928	1.88663	1.12607	1.27428	1.51819
Xylulose-5-phosphate	0.401719	0.552251	0.550826	0.505368	0.443667	0.454074	0.475324	0.468907	0.389147	0.410938	0.527143	0.476145	0.466178	0.419947	0.316857	0.34322	0.245116	0.259325	0.0308959	0.284938
